# Supplementary material for: A new species of the ant genus Recurvidris Bolton, 1992 (Hymenoptera, Formicidae, Myrmicinae) from Thailand
Source: Zookeys. 2019 Mar 14;830:53–61. doi: 10.3897/zookeys.830.31147 (PMC6428801; doi:10.3897/zookeys.830.31147)
Supplement: XML Treatment for Recurvidris lekakuli [file zookeys.830.31147-treatment1.xml]

<!DOCTYPE tp:taxon-treatment
  PUBLIC "-//TaxonX//DTD Taxonomic Treatment Publishing DTD v0 20100105//EN" "tax-treatment-NSO.dtd">
<tp:taxon-treatment xmlns:tp="http://www.plazi.org/taxpub"><tp:treatment-meta><kwd-group><label>Taxon classification</label><kwd><named-content xmlns:xlink="http://www.w3.org/1999/xlink" content-type="kingdom">Animalia</named-content></kwd><kwd><named-content xmlns:xlink="http://www.w3.org/1999/xlink" content-type="order">Hymenoptera</named-content></kwd><kwd><named-content xmlns:xlink="http://www.w3.org/1999/xlink" content-type="family">Formicidae</named-content></kwd></kwd-group><mixed-citation publication-type="journal"><person-group><name><surname>Jaitrong</surname><given-names>Weeyawat</given-names></name><name><surname>Tokeeree</surname><given-names>Yuppayao</given-names></name><name><surname>Pitaktunsakul</surname><given-names>Piyaporn</given-names></name></person-group><article-title>A new species of the ant genus <italic><tp:taxon-name><tp:taxon-name-part taxon-name-part-type="genus" reg="Recurvidris">Recurvidris</tp:taxon-name-part></tp:taxon-name></italic> Bolton, 1992 (<tp:taxon-name><tp:taxon-name-part taxon-name-part-type="order">Hymenoptera</tp:taxon-name-part></tp:taxon-name>, <tp:taxon-name><tp:taxon-name-part taxon-name-part-type="family">Formicidae</tp:taxon-name-part></tp:taxon-name>, <tp:taxon-name><tp:taxon-name-part taxon-name-part-type="subfamily">Myrmicinae</tp:taxon-name-part></tp:taxon-name>) from Thailand</article-title><source>Zookeys</source><day>14</day><month>3</month><year>2019</year><volume>830</volume><fpage>53</fpage><lpage>61</lpage><pub-id pub-id-type="doi">10.3897/zookeys.830.31147</pub-id></mixed-citation></tp:treatment-meta><tp:nomenclature><tp:taxon-name>
              <tp:taxon-name-part taxon-name-part-type="genus" reg="Recurvidris">Recurvidris</tp:taxon-name-part>
              <tp:taxon-name-part taxon-name-part-type="species" reg="lekakuli">lekakuli</tp:taxon-name-part>
              <object-id xmlns:xlink="http://www.w3.org/1999/xlink" content-type="zoobank" xlink:type="simple">http://zoobank.org/80A6A0F0-9D84-4B4C-865C-6831C7C7239B</object-id>
            </tp:taxon-name><tp:taxon-status xmlns:xlink="http://www.w3.org/1999/xlink" xlink:type="simple">sp. n.</tp:taxon-status><xref ref-type="fig" rid="F1">Figures 1–5</xref></tp:nomenclature><tp:treatment-sec sec-type="material" id="SECID0EIKAC"><title>Type.</title><p><bold>Holotype</bold>: worker (<abbrev xmlns:xlink="http://www.w3.org/1999/xlink" content-type="institution" xlink:title="Natural History Museum of the National Science Museum, Thailand" id="ABBRID0EQKAC" xlink:type="simple">THNHM</abbrev>-I-01219, <abbrev xmlns:xlink="http://www.w3.org/1999/xlink" content-type="institution" xlink:title="Natural History Museum of the National Science Museum, Thailand" id="ABBRID0EVKAC" xlink:type="simple">THNHM</abbrev>), West Thailand, Kanchanaburi Province, Thong Phaphum District, Ban Sahakhon Nikhom, dry evergreen forest (DEF), <named-content xmlns:xlink="http://www.w3.org/1999/xlink" content-type="dwc:verbatimCoordinates" xlink:type="simple"><named-content content-type="geo-json" specific-use="{&#34;type&#34;:&#34;Point&#34;,&#34;coordinates&#34;:[98.809660,14.762550]}" id="NCID0E4KAC" xlink:type="simple">14.76255N, 98.80966E</named-content></named-content>, 13.VII.2018, W. Jaitrong leg., WJT130718-07. <bold>Paratypes</bold>: three workers (<abbrev xmlns:xlink="http://www.w3.org/1999/xlink" content-type="institution" xlink:title="Natural History Museum of the National Science Museum, Thailand" id="ABBRID0EELAC" xlink:type="simple">THNHM</abbrev>-I-01220 to <abbrev xmlns:xlink="http://www.w3.org/1999/xlink" content-type="institution" xlink:title="Natural History Museum of the National Science Museum, Thailand" id="ABBRID0EJLAC" xlink:type="simple">THNHM</abbrev>-I-01222, <abbrev xmlns:xlink="http://www.w3.org/1999/xlink" content-type="institution" xlink:title="Natural History Museum of the National Science Museum, Thailand" id="ABBRID0EOLAC" xlink:type="simple">THNHM</abbrev>), same data as holotype; one worker (<abbrev xmlns:xlink="http://www.w3.org/1999/xlink" content-type="institution" xlink:title="Natural History Museum of the National Science Museum, Thailand" id="ABBRID0ETLAC" xlink:type="simple">THNHM</abbrev>-I-01249, <abbrev xmlns:xlink="http://www.w3.org/1999/xlink" content-type="institution" xlink:title="Natural History Museum of the National Science Museum, Thailand" id="ABBRID0EYLAC" xlink:type="simple">THNHM</abbrev>), West Thailand, Kanchanaburi Province, Thong Phaphum District, Ban Sahakhon Nikhom, dry evergreen forest (DEF), <named-content xmlns:xlink="http://www.w3.org/1999/xlink" content-type="dwc:verbatimCoordinates" xlink:type="simple"><named-content content-type="geo-json" specific-use="{&#34;type&#34;:&#34;Point&#34;,&#34;coordinates&#34;:[98.809660,14.762550]}" id="NCID0EAMAC" xlink:type="simple">14.76255N, 98.80966E</named-content></named-content>, 26.VIII.2018, C. Sathiandee leg.; five workers (<abbrev xmlns:xlink="http://www.w3.org/1999/xlink" content-type="institution" xlink:title="Natural History Museum of the National Science Museum, Thailand" id="ABBRID0EFMAC" xlink:type="simple">THNHM</abbrev>-I-02617, <named-content xmlns:xlink="http://www.w3.org/1999/xlink" content-type="dwc:institutional_code" xlink:type="simple">MHNG</named-content>, <abbrev xmlns:xlink="http://www.w3.org/1999/xlink" content-type="institution" xlink:title="Seiki Yamane’s Collection at Kitakyushu Museum of Natural History and Human History, Japan" id="ABBRID0ESMAC" xlink:type="simple">SKYC</abbrev>, <abbrev xmlns:xlink="http://www.w3.org/1999/xlink" content-type="institution" xlink:title="Natural History Museum of the National Science Museum, Thailand" id="ABBRID0EXMAC" xlink:type="simple">THNHM</abbrev>), West Thailand, Kanchanaburi Province, Thong Phaphum District, Ban Sahakhon Nikhom, dry evergreen forest (DEF), <named-content xmlns:xlink="http://www.w3.org/1999/xlink" content-type="dwc:verbatimCoordinates" xlink:type="simple"><named-content content-type="geo-json" specific-use="{&#34;type&#34;:&#34;Point&#34;,&#34;coordinates&#34;:[98.809660,14.762550]}" id="NCID0E6MAC" xlink:type="simple">14.76255N, 98.80966E</named-content></named-content>, 6.XI.2018, W. Jaitrong leg., WJT061118-12; one worker (<abbrev xmlns:xlink="http://www.w3.org/1999/xlink" content-type="institution" xlink:title="Natural History Museum of the National Science Museum, Thailand" id="ABBRID0EENAC" xlink:type="simple">THNHM</abbrev>-I-02618, <abbrev xmlns:xlink="http://www.w3.org/1999/xlink" content-type="institution" xlink:title="Natural History Museum of the National Science Museum, Thailand" id="ABBRID0EJNAC" xlink:type="simple">THNHM</abbrev>), West Thailand, Kanchanaburi Province, Thong Phaphum District, Ban Sahakhon Nikhom, dry evergreen forest (DEF), <named-content xmlns:xlink="http://www.w3.org/1999/xlink" content-type="dwc:verbatimCoordinates" xlink:type="simple"><named-content content-type="geo-json" specific-use="{&#34;type&#34;:&#34;Point&#34;,&#34;coordinates&#34;:[98.809660,14.762550]}" id="NCID0ERNAC" xlink:type="simple">14.76255N, 98.80966E</named-content></named-content>, 6.XI.2018, C. Sathiandee leg., WJT1/5.</p><fig id="F1" position="float" orientation="portrait"><label>Figures 1–5.</label><caption><p><italic><tp:taxon-name><tp:taxon-name-part taxon-name-part-type="genus" reg="Recurvidris">Recurvidris</tp:taxon-name-part><tp:taxon-name-part taxon-name-part-type="species" reg="lekakuli">lekakuli</tp:taxon-name-part></tp:taxon-name></italic> sp. n., holotype worker (<abbrev xmlns:xlink="http://www.w3.org/1999/xlink" content-type="institution" xlink:title="Natural History Museum of the National Science Museum, Thailand" id="ABBRID0EJOAC" xlink:type="simple">THNHM</abbrev>-I-01219) <bold>1</bold> body in profile <bold>2</bold> head in full-face view <bold>3</bold> body in dorsal view <bold>4</bold> mesosoma, petiole and postpetiole in profile <bold>5</bold> right mandible showing mandibular dentition.</p></caption><graphic xmlns:xlink="http://www.w3.org/1999/xlink" xlink:href="zookeys-830-053-g001.jpg" position="float" orientation="portrait" xlink:type="simple" id="oo_273151.jpg"/></fig></tp:treatment-sec><tp:treatment-sec sec-type="description" id="SECID0E4OAC"><title>Measurements and indices.</title><p>Holotype and four paratype workers (n = 5): <abbrev xmlns:xlink="http://www.w3.org/1999/xlink" xlink:title="Dorsal Petiole Width" id="ABBRID0EDPAC" xlink:type="simple">DPW</abbrev> 0.10–0.12, <abbrev xmlns:xlink="http://www.w3.org/1999/xlink" xlink:title="Eye Diameter" id="ABBRID0EHPAC" xlink:type="simple">ED</abbrev> 0.12–0.13, <abbrev xmlns:xlink="http://www.w3.org/1999/xlink" xlink:title="Head length" id="ABBRID0ELPAC" xlink:type="simple">HL</abbrev> 0.50–0.56, <abbrev xmlns:xlink="http://www.w3.org/1999/xlink" xlink:title="Head width" id="ABBRID0EPPAC" xlink:type="simple">HW</abbrev> 0.50–0.56, <abbrev xmlns:xlink="http://www.w3.org/1999/xlink" xlink:title="Pronotal width" id="ABBRID0ETPAC" xlink:type="simple">PW</abbrev> 0.23–0.26, <abbrev xmlns:xlink="http://www.w3.org/1999/xlink" xlink:title="Mesosomal length" id="ABBRID0EXPAC" xlink:type="simple">ML</abbrev> 0.69–0.73, <abbrev xmlns:xlink="http://www.w3.org/1999/xlink" xlink:title="Scape length" id="ABBRID0E2PAC" xlink:type="simple">SL</abbrev> 0.53–0.56, <abbrev xmlns:xlink="http://www.w3.org/1999/xlink" xlink:title="Total length" id="ABBRID0EAAAE" xlink:type="simple">TL</abbrev> 2.28–2.34, <abbrev xmlns:xlink="http://www.w3.org/1999/xlink" xlink:title="Cephalic index" id="ABBRID0EEAAE" xlink:type="simple">CI</abbrev> 97–100, <abbrev xmlns:xlink="http://www.w3.org/1999/xlink" xlink:title="Dorsal petiole index" id="ABBRID0EIAAE" xlink:type="simple">DPI</abbrev> 30–35, <abbrev xmlns:xlink="http://www.w3.org/1999/xlink" xlink:title="Ocular Index" id="ABBRID0EMAAE" xlink:type="simple">OI</abbrev> 22–27, <abbrev xmlns:xlink="http://www.w3.org/1999/xlink" xlink:title="Scape index" id="ABBRID0EQAAE" xlink:type="simple">SI</abbrev> 100–107.</p></tp:treatment-sec><tp:treatment-sec sec-type="diagnosis" id="SECID0EUAAE"><title>Diagnosis.</title><p>Head in full-face view round, almost as long as broad; masticatory margin of mandible with four sharp teeth, fourth (basal) tooth almost as large as third tooth; basal margin with a small tooth; propodeal declivity lacking infradental lamella or ridge linking propodeal spine to metapleural lobe; head, promesonotum, propodeum, petiolar node, postpetiole and gaster entirely smooth and shiny; mesopleuron and peduncle of petiole superficially reticulate with slightly smooth and shiny interspaces; propodeal dorsum with a pair of very short appressed hairs in front of spiracles.</p></tp:treatment-sec><tp:treatment-sec sec-type="description" id="SECID0EZAAE"><title>Description</title><p>(Holotype and paratypes). Head in full-face view round and almost as long as broad, with posterior margin convex. Eye with seven ommatidia along longest axis. Antennal scape extending posteriorly slightly beyond posterolateral corner of head. Masticatory margin of mandible with four sharp teeth, fourth (basal) tooth as large as third tooth; basal margin with a small tooth. Clypeus without paired carinae, its anterior margin almost straight. Promesonotum in profile strongly convex dorsally and sloping gradually to metanotal groove. Propodeum in profile with almost straight dorsal outline; propodeal spines very slender, divergent, and in posterior view very narrow. Propodeal declivity lacking infradental lamella or ridge linking propodeal spine to metapleural lobe. Peduncle of petiole in profile relatively long, with its dorsal outline concave and ending posteriorly in right angle; its ventral outline convex with long acute subpetiolar process.</p><p>Head entirely smooth and shiny, lacking sculpture except some short longitudinal rugulae near mandiblular base. Antennal scape smooth and shiny. Promesonotum smooth and shiny; mesopleuron superficially reticulate with smooth and shiny interspaces; entire propodeum including propodeal spine smooth and shiny. Peduncle of petiole superficially reticulate with smooth and shiny interspaces; petiolar node entirely smooth and shiny; postpetiole entirely smooth and shiny; legs smooth and shiny. Gaster smooth and shiny.</p><p>Head with relatively dense short hairs; promesonotum with sparse longer hairs (8–10 hairs); longest pronotal hairs 0.13–0.15 mm long; propodeum dorsally with a pair of very short decumbent or appressed hairs (these hairs missing in two paratypes). Petiole with two dorsal pairs of long hairs. Postpetiole with two dorsal pairs of long hairs. Body colour yellow.</p></tp:treatment-sec><tp:treatment-sec sec-type="etymology" id="SECID0EABAE"><title>Etymology.</title><p>The specific name is dedicated to the late Dr. Boonsong Lekakul, who was the most excellent specialist in zoological sciences in Thailand and helped and inspired many young biologists.</p></tp:treatment-sec><tp:treatment-sec sec-type="comparisons" id="SECID0EFBAE"><title>Comparative notes.</title><p><italic><tp:taxon-name><tp:taxon-name-part taxon-name-part-type="genus" reg="Recurvidris">Recurvidris</tp:taxon-name-part><tp:taxon-name-part taxon-name-part-type="species" reg="lekakuli">lekakuli</tp:taxon-name-part></tp:taxon-name></italic> is closely related to <italic><tp:taxon-name><tp:taxon-name-part taxon-name-part-type="genus" reg="Recurvidris">R.</tp:taxon-name-part><tp:taxon-name-part taxon-name-part-type="species" reg="chanapaithooni">chanapaithooni</tp:taxon-name-part></tp:taxon-name></italic> Jaitrong &amp; Wiwatwitaya, 2015; <italic><tp:taxon-name><tp:taxon-name-part taxon-name-part-type="genus" reg="Recurvidris">R.</tp:taxon-name-part><tp:taxon-name-part taxon-name-part-type="species" reg="kemneri">kemneri</tp:taxon-name-part></tp:taxon-name></italic> Bolton, 1992; <italic><tp:taxon-name><tp:taxon-name-part taxon-name-part-type="genus" reg="Recurvidris">R.</tp:taxon-name-part><tp:taxon-name-part taxon-name-part-type="species" reg="nigrans">nigrans</tp:taxon-name-part></tp:taxon-name></italic> Zettel, 2008 and <italic><tp:taxon-name><tp:taxon-name-part taxon-name-part-type="genus" reg="Recurvidris">R.</tp:taxon-name-part><tp:taxon-name-part taxon-name-part-type="species" reg="proles">proles</tp:taxon-name-part></tp:taxon-name></italic> Bolton, 1992 in having the following characteristics: masticatory margin of mandible with a series of four sharp teeth (acute basal tooth), basal margin of mandible with a small tooth; propodeum without infradental lamella or ridge linking the propodeal spine to metapleural lobe; head smooth and shining. Among them <italic><tp:taxon-name><tp:taxon-name-part taxon-name-part-type="genus" reg="Recurvidris">R.</tp:taxon-name-part><tp:taxon-name-part taxon-name-part-type="species" reg="lekakuli">lekakuli</tp:taxon-name-part></tp:taxon-name></italic> is more similar in general appearance to <italic><tp:taxon-name><tp:taxon-name-part taxon-name-part-type="genus" reg="Recurvidris">R.</tp:taxon-name-part><tp:taxon-name-part taxon-name-part-type="species" reg="chanapaithooni">chanapaithooni</tp:taxon-name-part></tp:taxon-name></italic> and <italic><tp:taxon-name><tp:taxon-name-part taxon-name-part-type="genus" reg="Recurvidris">R.</tp:taxon-name-part><tp:taxon-name-part taxon-name-part-type="species" reg="kemneri">kemneri</tp:taxon-name-part></tp:taxon-name></italic> than to <italic><tp:taxon-name><tp:taxon-name-part taxon-name-part-type="genus" reg="Recurvidris">R.</tp:taxon-name-part><tp:taxon-name-part taxon-name-part-type="species" reg="nigrans">nigrans</tp:taxon-name-part></tp:taxon-name></italic> and <italic><tp:taxon-name><tp:taxon-name-part taxon-name-part-type="genus" reg="Recurvidris">R.</tp:taxon-name-part><tp:taxon-name-part taxon-name-part-type="species" reg="proles">proles</tp:taxon-name-part></tp:taxon-name></italic>, the former two sharing the clear yellow body that is unicolorous (black to dark brown in <italic><tp:taxon-name><tp:taxon-name-part taxon-name-part-type="genus" reg="Recurvidris">R.</tp:taxon-name-part><tp:taxon-name-part taxon-name-part-type="species" reg="nigrans">nigrans</tp:taxon-name-part></tp:taxon-name></italic> and <italic><tp:taxon-name><tp:taxon-name-part taxon-name-part-type="genus" reg="Recurvidris">R.</tp:taxon-name-part><tp:taxon-name-part taxon-name-part-type="species" reg="proles">proles</tp:taxon-name-part></tp:taxon-name></italic>). <italic><tp:taxon-name><tp:taxon-name-part taxon-name-part-type="genus" reg="Recurvidris">Recurvidris</tp:taxon-name-part><tp:taxon-name-part taxon-name-part-type="species" reg="lekakuli">lekakuli</tp:taxon-name-part></tp:taxon-name></italic> is easily separated from <italic><tp:taxon-name><tp:taxon-name-part taxon-name-part-type="genus" reg="Recurvidris">R.</tp:taxon-name-part><tp:taxon-name-part taxon-name-part-type="species" reg="chanapaithooni">chanapaithooni</tp:taxon-name-part></tp:taxon-name></italic> by the following characteristics: clearly larger body (<abbrev xmlns:xlink="http://www.w3.org/1999/xlink" xlink:title="Total length" id="ABBRID0EFGAE" xlink:type="simple">TL</abbrev> 2.28–2.34 mm, <abbrev xmlns:xlink="http://www.w3.org/1999/xlink" xlink:title="Head width" id="ABBRID0EJGAE" xlink:type="simple">HW</abbrev> 0.50–0.56 mm in <italic><tp:taxon-name><tp:taxon-name-part taxon-name-part-type="genus" reg="Recurvidris">R.</tp:taxon-name-part><tp:taxon-name-part taxon-name-part-type="species" reg="lekakuli">lekakuli</tp:taxon-name-part></tp:taxon-name></italic>; <abbrev xmlns:xlink="http://www.w3.org/1999/xlink" xlink:title="Total length" id="ABBRID0EYGAE" xlink:type="simple">TL</abbrev> 2.00–2.10 mm, <abbrev xmlns:xlink="http://www.w3.org/1999/xlink" xlink:title="Head width" id="ABBRID0E3GAE" xlink:type="simple">HW</abbrev> 0.38–0.41 mm in <italic><tp:taxon-name><tp:taxon-name-part taxon-name-part-type="genus" reg="Recurvidris">R.</tp:taxon-name-part><tp:taxon-name-part taxon-name-part-type="species" reg="chanapaithooni">chanapaithooni</tp:taxon-name-part></tp:taxon-name></italic>); mesopleuron largely smooth and shiny, only partly superficially reticulate (strongly reticulate in <italic><tp:taxon-name><tp:taxon-name-part taxon-name-part-type="genus" reg="Recurvidris">R.</tp:taxon-name-part><tp:taxon-name-part taxon-name-part-type="species" reg="chanapaithooni">chanapaithooni</tp:taxon-name-part></tp:taxon-name></italic>); petiole relatively longer (<abbrev xmlns:xlink="http://www.w3.org/1999/xlink" xlink:title="Dorsal petiole index" id="ABBRID0EWHAE" xlink:type="simple">DPI</abbrev> 30–35 in <italic><tp:taxon-name><tp:taxon-name-part taxon-name-part-type="genus" reg="Recurvidris">R.</tp:taxon-name-part><tp:taxon-name-part taxon-name-part-type="species" reg="lekakuli">lekakuli</tp:taxon-name-part></tp:taxon-name></italic>; 42–43 in <italic><tp:taxon-name><tp:taxon-name-part taxon-name-part-type="genus" reg="Recurvidris">R.</tp:taxon-name-part><tp:taxon-name-part taxon-name-part-type="species" reg="chanapaithooni">chanapaithooni</tp:taxon-name-part></tp:taxon-name></italic>); petiolar node clearly smooth and shiny (petiole entirely reticulate in <italic><tp:taxon-name><tp:taxon-name-part taxon-name-part-type="genus" reg="Recurvidris">R.</tp:taxon-name-part><tp:taxon-name-part taxon-name-part-type="species" reg="chanapaithooni">chanapaithooni</tp:taxon-name-part></tp:taxon-name></italic>); propodeal dorsum with a pair of very short appressed hairs (with 2 pairs of standing hairs in <italic><tp:taxon-name><tp:taxon-name-part taxon-name-part-type="genus" reg="Recurvidris">R.</tp:taxon-name-part><tp:taxon-name-part taxon-name-part-type="species" reg="chanapaithooni">chanapaithooni</tp:taxon-name-part></tp:taxon-name></italic>). <italic><tp:taxon-name><tp:taxon-name-part taxon-name-part-type="genus" reg="Recurvidris">Recurvidris</tp:taxon-name-part><tp:taxon-name-part taxon-name-part-type="species" reg="lekakuli">lekakuli</tp:taxon-name-part></tp:taxon-name></italic> differs from <italic><tp:taxon-name><tp:taxon-name-part taxon-name-part-type="genus" reg="Recurvidris">R.</tp:taxon-name-part><tp:taxon-name-part taxon-name-part-type="species" reg="kemneri">kemneri</tp:taxon-name-part></tp:taxon-name></italic> by the clypeus clearly smooth and shiny (median portion of clypeus weakly bicarinate in <italic><tp:taxon-name><tp:taxon-name-part taxon-name-part-type="genus" reg="Recurvidris">R.</tp:taxon-name-part><tp:taxon-name-part taxon-name-part-type="species" reg="kemneri">kemneri</tp:taxon-name-part></tp:taxon-name></italic>) and having a pair of very short appressed hairs on propodeal dorsum (without hairs in <italic><tp:taxon-name><tp:taxon-name-part taxon-name-part-type="genus" reg="Recurvidris">R.</tp:taxon-name-part><tp:taxon-name-part taxon-name-part-type="species" reg="kemneri">kemneri</tp:taxon-name-part></tp:taxon-name></italic>). The new species is also similar to <italic><tp:taxon-name><tp:taxon-name-part taxon-name-part-type="genus" reg="Recurvidris">R.</tp:taxon-name-part><tp:taxon-name-part taxon-name-part-type="species" reg="glabriceps">glabriceps</tp:taxon-name-part></tp:taxon-name></italic> Zhou, 2000 from China, but the latter lacks a small tooth on basal margin of mandible.</p></tp:treatment-sec><tp:treatment-sec sec-type="Bionomics" id="SECID0E4KAE"><title>Bionomics.</title><p>The type series was collected from leaf litter on the forest floor in a dry evergreen forest (Figure <xref ref-type="fig" rid="F2">6</xref>) near a stream.</p><fig id="F2" position="float" orientation="portrait"><label>Figure 6.</label><caption><p>Type locality of <italic><tp:taxon-name><tp:taxon-name-part taxon-name-part-type="genus" reg="Recurvidris">R.</tp:taxon-name-part><tp:taxon-name-part taxon-name-part-type="species" reg="lekakuli">lekakuli</tp:taxon-name-part></tp:taxon-name></italic> sp. n. at Ban Sahakhon Nikhom, Kanchanaburi Province, Thong Phaphum District, West Thailand, dry evergreen forest.</p></caption><graphic xmlns:xlink="http://www.w3.org/1999/xlink" xlink:href="zookeys-830-053-g002.jpg" position="float" orientation="portrait" xlink:type="simple" id="oo_273152.jpg"/></fig></tp:treatment-sec><tp:treatment-sec sec-type="distribution" id="SECID0E6LAE"><title>Distribution.</title><p><italic><tp:taxon-name><tp:taxon-name-part taxon-name-part-type="genus" reg="Recurvidris">Recurvidris</tp:taxon-name-part><tp:taxon-name-part taxon-name-part-type="species" reg="lekakuli">lekakuli</tp:taxon-name-part></tp:taxon-name></italic> has been known only from the type locality. The most closely related species, <italic><tp:taxon-name><tp:taxon-name-part taxon-name-part-type="genus" reg="Recurvidris">R.</tp:taxon-name-part><tp:taxon-name-part taxon-name-part-type="species" reg="chanapaithooni">chanapaithooni</tp:taxon-name-part></tp:taxon-name></italic> was recorded from eastern and southern Thailand (<xref ref-type="bibr" rid="B6">Jaitrong and Wiwatwitaya 2015</xref>). This species is very probably sympatric with <italic><tp:taxon-name><tp:taxon-name-part taxon-name-part-type="genus" reg="Recurvidris">R.</tp:taxon-name-part><tp:taxon-name-part taxon-name-part-type="species" reg="lekakuli">lekakuli</tp:taxon-name-part></tp:taxon-name></italic> in at least the dry evergreen forest in western and/or southern Thailand.</p></tp:treatment-sec><ref-list><ref id="B6"><mixed-citation xmlns:xlink="http://www.w3.org/1999/xlink" xlink:type="simple"><person-group><name name-style="western"><surname>Jaitrong</surname><given-names>W</given-names></name><name name-style="western"><surname>Wiwatwitaya</surname><given-names>D</given-names></name></person-group> (<year>2015</year>) <article-title>The species of the ant genus <italic><tp:taxon-name><tp:taxon-name-part taxon-name-part-type="genus">Recurvidris</tp:taxon-name-part></tp:taxon-name></italic> Bolton, 1992 (<tp:taxon-name><tp:taxon-name-part taxon-name-part-type="order">Hymenoptera</tp:taxon-name-part></tp:taxon-name>: <tp:taxon-name><tp:taxon-name-part taxon-name-part-type="family">Formicidae</tp:taxon-name-part></tp:taxon-name>: <tp:taxon-name><tp:taxon-name-part taxon-name-part-type="subfamily">Myrmicinae</tp:taxon-name-part></tp:taxon-name>) in Thailand.</article-title><source>Halteres</source><volume>6</volume>: <fpage>104</fpage>–<lpage>112</lpage>.</mixed-citation></ref></ref-list></tp:taxon-treatment>
